# Supplementary material for: Trace element accumulation in lotic dragonfly nymphs: Genus matters
Source: PLoS One. 2017 Feb 16;12(2):e0172016. doi: 10.1371/journal.pone.0172016 (PMC5313161; doi:10.1371/journal.pone.0172016)
Supplement: S1 Table — (XLSX) [file pone.0172016.s001.xlsx]

## Sheet: Data
All concentrations are provided in µ/g. Concentrations below dection limit were replaced with 50% of the mean detecion limit.
Site	Genus	Habit	Body Mass (g)	Delta 15N	Delta 13C	Trophic Position	Be	V	Cr	Ni	Cu	Zn	As	Se	Sr	Cd	Sb	Cs	Ba	Hg	Tl	Pb
A	Progomphus	a_Burrower	0.0293333	8.358	-28.064	2.42412	0.144426	2.43366	0.443561	1.14438	25.5018	73.1872	3.04742	7.82462	4.39837	0.491092	0.00171803	9.15954e-05	24.8373	0.000884878	0.0913963	0.962264
A	Progomphus	a_Burrower	0.0653	8.757	-27.759	2.54147	0.000248259	7.65995	0.711141	2.51614	35.7283	74.6239	12.6365	7.5373	7.73926	0.000325592	0.00111402	0.000248377	111.535	0.000374918	0.000260513	1.44372
A	Progomphus	a_Burrower	0.06485	8.242	-28.212	2.39	0.000248259	4.67041	0.000280786	2.83134	35.5438	72.8872	6.88894	7.92935	6.66945	0.000325592	0.00111402	0.000248377	91.9569	0.000374918	0.000260513	1.68016
A	Progomphus	a_Burrower	0.0686	8.058	-27.251	2.33588	0.000248259	4.76431	0.000280786	2.83336	35.9658	78.9837	5.31757	9.1575	6.43872	0.000325592	0.00111402	0.000248377	57.2843	0.000374918	0.000260513	1.08559
A	Dromogomphus	a_Burrower	0.00898158	8.386	-27.929	2.43235	0.000248259	7.94057	1.85603	3.42692	31.6509	111.937	6.59931	6.26076	7.10275	0.000325592	0.00111402	0.000248377	87.5887	0.000374918	0.000260513	2.94975
A	Dromogomphus	a_Burrower	0.0188214	8.371	-27.596	2.42794	0.22269	4.39762	1.30091	2.61649	23.9441	117.825	3.85802	5.06845	3.91322	0.384628	0.00171803	0.157952	37.3482	0.000884878	0.09028	2.10409
A	Dromogomphus	a_Burrower	0.01725	8.723	-27.128	2.53147	0.297656	6.37061	1.77652	2.64313	30.0645	127.018	6.79898	5.9796	6.56151	0.674374	0.00171803	0.203012	42.8172	0.000884878	0.107657	2.68043
A	Dromogomphus	a_Burrower	0.0174882	8.571	-27.041	2.48676	0.000248259	4.868	1.31516	2.61231	31.7244	125.013	5.3417	7.98788	5.04779	1.15401	0.00111402	0.000248377	45.4114	0.000374918	0.000260513	2.84059
A	Dromogomphus	a_Burrower	0.0343333	8.555	-27.01	2.48206	0.000248259	5.17485	1.43591	3.21554	26.7998	126.78	5.93208	6.96058	5.30691	0.973986	0.00111402	0.000248377	66.9929	0.000374918	0.000260513	2.53247
A	Dromogomphus	a_Burrower	0.0294111	8.25	-27.098	2.39235	0.286634	8.50633	1.8183	2.89356	27.1853	129.56	11.5575	7.11799	5.93462	0.584191	0.00171803	0.186871	77.4532	0.000884878	0.140367	2.52673
A	Dromogomphus	a_Burrower	0.03717	8.624	-27.218	2.50235	0.000248259	6.18008	1.38752	3.13527	29.065	116.459	7.11758	7.89238	5.56117	0.000325592	0.00111402	0.000248377	70.0687	0.000374918	0.000260513	2.47061
A	Dromogomphus	a_Burrower	0.0456667	8.665	-26.636	2.51441	0.000248259	3.31604	1.42421	2.45379	28.3796	123.018	3.87484	6.34295	4.71165	0.000325592	0.00111402	0.000248377	27.5749	0.000374918	0.000260513	2.47289
A	Dromogomphus	a_Burrower	0.05266	8.136	-26.86	2.35882	0.180342	3.53236	1.17395	2.45525	26.9296	116.404	6.27567	8.75753	5.40485	0.654832	0.00171803	0.148047	25.463	0.000884878	9.64321e-05	2.15422
A	Dromogomphus	a_Burrower	0.19185	8.494	-26.487	2.46412	0.000248259	4.57324	1.70104	3.52811	23.4502	102.816	7.65439	10.7801	5.36844	1.38921	0.00111402	0.000248377	36.4459	0.000374918	0.000260513	2.29755
A	Dromogomphus	a_Burrower	0.2172	9.216	-26.458	2.67647	0.000248259	5.79574	1.63667	3.37479	27.5192	105.63	12.6201	7.84654	7.04493	0.000325592	0.00111402	0.000248377	41.8009	0.000374918	0.000260513	2.18648
A	Stylurus	a_Burrower	0.0321429	8.04	-27.175	2.33059	0.107045	1.67541	0.676658	1.11041	26.134	125.004	5.12547	6.05973	3.01812	0.301914	0.00171803	0.115744	17.7609	0.000884878	9.64321e-05	2.12145
A	Stylurus	a_Burrower	0.0265	8.115	-27.145	2.35265	0.0782919	1.83309	0.706623	1.35385	30.9162	139.899	4.90848	6.40946	3.1903	0.657836	0.00171803	0.109797	22.3972	0.000884878	9.64321e-05	1.73482
A	Stylurus	a_Burrower	0.043325	8.525	-26.568	2.47324	0.169378	2.37003	0.990428	1.71422	29.9224	129.745	3.90921	5.37227	3.94661	0.278328	0.00171803	0.160863	20.1522	0.000884878	9.64321e-05	3.13753
A	Gomphus	a_Burrower	0.00925	8.777	-27.506	2.54735	0.344741	5.97438	1.14045	2.36142	32.6858	111.964	4.63679	6.24421	4.92266	0.664658	0.00171803	0.129102	33.1949	0.000884878	0.113499	2.51801
A	Gomphus	a_Burrower	0.0208333	8.729	-27.242	2.53324	0.230772	4.56296	1.15514	4.4476	32.9882	111.693	5.28493	6.50402	5.57008	0.927346	0.00171803	0.139983	73.8863	0.000884878	0.217343	1.79741
A	Gomphus	a_Burrower	0.04344	9.355	-26.559	2.71735	0.558804	11.3835	1.76584	3.76147	35.8284	104.243	12.4969	11.3134	6.88499	0.573165	0.00171803	0.207742	61.2969	0.000884878	0.272334	2.52503
A	Gomphus	a_Burrower	0.04268	9.118	-27.77	2.64765	0.794586	14.939	1.83352	5.69408	33.8354	111.067	16.6876	10.9295	9.07919	0.816206	0.00171803	0.211202	110.023	0.000884878	0.438174	2.58569
A	Hagenius	b_sprawler	0.0449	7.712	-26.954	2.23412	1.56837	27.6648	1.54086	13.2114	42.4583	111.952	27.2908	7.13879	12.6655	0.855174	0.00171803	0.143199	199.082	0.000884878	0.521564	2.11397
A	Hagenius	b_sprawler	0.3118	7.35	-27.722	2.12765	1.87188	25.581	2.82548	34.5559	39.5043	146.944	16.1689	8.70942	19.1641	0.910965	0.00111402	0.000248377	289.495	0.000374918	0.000260513	2.39693
A	Macromia	b_sprawler	0.006775	8.437	-27.348	2.44735	0.879478	13.7395	2.22816	22.5996	55.9327	111.34	5.81775	6.87201	16.2864	1.3035	0.00171803	0.22376	143.988	0.000884878	0.419783	2.83783
A	Macromia	b_sprawler	0.0140364	7.665	-27.524	2.22029	0.673965	11.3549	1.60396	8.44438	53.3823	96.1855	6.04369	6.47142	16.2146	0.864298	0.00171803	0.188031	90.3924	0.000884878	0.203462	2.5946
A	Macromia	b_sprawler	0.03477	8.362	-27.216	2.42529	1.1523	11.3727	2.33581	19.2102	53.3389	116.017	5.75837	9.56812	15.0774	1.00909	0.00111402	0.000248377	162.547	0.000374918	0.000260513	2.27493
A	Macromia	b_sprawler	0.0530714	8.578	-26.944	2.48882	0.755341	11.7558	1.36159	20.1195	63.0326	115.834	7.07358	10.0502	17.6913	1.13541	0.00111402	0.000248377	213.554	0.000374918	0.000260513	1.80428
A	Macromia	b_sprawler	0.0607167	8.253	-27.012	2.39324	1.08147	14.5106	2.00673	25.4893	56.9034	119.017	8.03607	7.89818	17.1573	1.24002	0.00111402	0.000248377	222.557	0.000374918	0.000260513	2.22349
A	Macromia	b_sprawler	0.14995	7.581	-28.929	2.19559	0.663958	11.1271	1.07007	18.7336	51.3514	100.044	6.3832	7.19196	14.7708	0.993864	0.00111402	0.000248377	220.621	0.000374918	0.000260513	1.29547
A	Macromia	b_sprawler	0.1513	8.079	-27.07	2.34206	0.933948	15.1956	1.60853	27.2602	48.1653	126.812	7.30973	7.65728	18.5691	1.1664	0.00171803	0.253377	234.112	0.000884878	0.627952	1.7588
A	Macromia	b_sprawler	0.12895	8.24	-27.107	2.38941	0.549979	8.96666	1.26474	14.2149	48.5925	105.2	5.07667	5.95782	13.6389	0.649268	0.00171803	0.236675	120.684	0.000884878	0.269187	1.36176
A	Macromia	b_sprawler	0.16455	8.923	-26.806	2.59029	1.31391	17.5572	2.62732	33.3776	66.0287	136.446	8.51322	8.64485	20.1825	1.45381	0.00111402	0.000248377	235.969	0.000374918	0.572041	2.37444
A	Epitheca	c_climber_sprawler	0.02158	8.055	-27.342	2.335	0.703622	7.99028	1.48994	15.7405	33.9873	90.4169	3.45188	5.28191	7.7573	1.17646	0.00345955	0.213842	163.071	0.00083453	0.326093	1.35818
A	Epitheca	c_climber_sprawler	0.0264571	8.156	-27.199	2.36471	0.659863	8.31753	1.3553	19.2574	41.4268	116.49	3.54283	5.89712	7.46443	1.19298	0.00171803	0.209324	110.745	0.000884878	0.358716	1.65533
A	Epitheca	c_climber_sprawler	0.04645	7.915	-27.808	2.29382	0.000248259	8.43223	1.22882	19.5668	48.8921	106.446	3.4912	5.96504	9.30622	1.24858	0.00111402	0.000248377	214.99	0.000374918	0.000260513	1.29648
A	Epitheca	c_climber_sprawler	0.04494	8.042	-27.509	2.33118	0.57746	9.4728	1.36274	17.6146	58.6947	115.304	4.10776	6.84139	10.7207	1.31425	0.00111402	0.000248377	235.03	0.000374918	0.000260513	1.29942
A	Epitheca	c_climber_sprawler	0.04892	7.71	-27.624	2.23353	0.716114	10.5656	1.66285	24.9668	50.5784	116.071	4.7619	6.57553	10.7312	1.41724	0.00111402	0.000248377	236.436	0.000374918	0.000260513	1.53588
A	Epitheca	c_climber_sprawler	0.04271	8.183	-27.296	2.37265	0.000248259	9.91662	1.55003	20.7567	50.0931	116.872	4.67191	7.44916	9.59695	1.27893	0.00111402	0.000248377	208.539	0.000374918	0.000260513	1.55474
A	Epitheca	c_climber_sprawler	0.04654	7.757	-26.896	2.24735	1.05751	9.14524	1.43732	24.2463	49.9684	111.554	4.11063	6.90446	9.08961	1.30285	0.00111402	0.000248377	213.903	0.000374918	0.000260513	1.58669
A	Epitheca	c_climber_sprawler	0.04752	8.382	-27.207	2.43118	0.818109	10.7128	1.64865	25.4454	49.5111	109.866	4.38023	6.81023	9.40678	1.23758	0.00171803	0.235893	197.962	0.000884878	0.481696	1.7574
A	Boyeria	d_climber	0.01654	8.548	-26.89	2.48	0.677927	9.14245	1.92272	14.6454	24.1428	123.661	4.62266	6.74249	5.76289	1.717	0.00171803	0.22979	120.22	0.000884878	0.30207	2.55629
A	Boyeria	d_climber	0.0349111	9.316	-26.481	2.70588	0.000248259	9.63494	1.34903	15.9128	22.7338	118.892	4.94732	6.94677	6.02057	1.98633	0.00111402	0.000248377	186.311	0.000374918	0.000260513	2.96528
A	Boyeria	d_climber	0.0342667	9.162	-26.256	2.66059	0.406677	7.83342	1.46525	11.5922	18.2837	94.9656	3.97785	5.45147	4.73742	1.16734	0.00345955	0.248534	119.149	0.00083453	0.270564	1.95452
A	Boyeria	d_climber	0.034025	9.559	-26.839	2.77735	0.708803	10.2769	1.4256	13.1017	20.8046	120.562	5.51709	6.97329	5.66929	1.12585	0.00171803	0.251706	118.448	0.000884878	0.338538	2.19286
A	Boyeria	d_climber	0.0500833	8.65	-26.924	2.51	0.000248259	4.82315	0.628313	6.42979	21.5448	104.156	2.51237	7.17889	4.11067	0.821415	0.00111402	0.000248377	123.124	0.000374918	0.000260513	0.999848
A	Boyeria	d_climber	0.0613833	8.606	-27.011	2.49706	0.000248259	5.73708	0.658204	7.85207	24.0868	104.629	2.70669	6.28932	4.52534	0.826942	0.00111402	0.000248377	161.709	0.000374918	0.000260513	1.29732
A	Boyeria	d_climber	0.0553	8.686	-27.255	2.52059	0.000248259	6.50476	1.72002	10.6774	24.507	112.513	3.63764	7.47067	5.80688	1.18802	0.00111402	0.000248377	111.67	0.000374918	0.000260513	2.20352
A	Boyeria	d_climber	0.0478333	8.621	-27.148	2.50147	0.194546	3.05743	0.584772	4.30568	13.8166	74.282	1.76226	3.86178	2.28376	0.552783	0.00345955	0.185841	66.1417	0.00083453	0.000331167	1.52439
A	Boyeria	d_climber	0.0597333	8.993	-27.345	2.61088	0.000248259	6.81562	1.17436	9.1536	20.4518	102.385	3.58219	5.43293	6.03135	1.09462	0.00111402	0.000248377	113.991	0.000374918	0.000260513	2.43968
A	Boyeria	d_climber	0.09815	8.973	-27.418	2.605	0.000248259	4.29168	0.000280786	6.608	18.0238	86.992	1.94878	6.17705	4.03433	0.000325592	0.00111402	0.000248377	117.935	0.000374918	0.000260513	0.946777
A	Boyeria	d_climber	0.0884	8.825	-27.617	2.56147	0.000248259	3.12506	0.691827	4.07865	19.5546	95.5294	2.26819	5.48675	2.95356	0.000325592	0.00111402	0.000248377	56.3601	0.000374918	0.000260513	1.65841
B	Dromogomphus	a_Burrower	0.00683333	8.72	-28.08	2.19353	0.287387	5.47177	1.86489	2.31256	38.0967	129.178	4.95535	4.77865	7.05893	1.25676	0.00171803	0.19071	46.6178	0.000884878	0.10554	4.34736
B	Dromogomphus	a_Burrower	0.0156778	8.633	-27.501	2.16794	0.000248259	5.20528	2.08091	2.53958	37.9677	128.562	5.01624	6.55061	5.65259	1.3711	0.00111402	0.000248377	49.6135	0.000374918	0.000260513	4.39185
B	Dromogomphus	a_Burrower	0.0282857	8.928	-26.812	2.25471	0.17586	4.69756	1.65198	2.01714	31.5747	125.198	4.73545	6.75663	6.67289	1.03846	0.00171803	0.163876	43.6761	0.000884878	0.0879512	3.67668
B	Dromogomphus	a_Burrower	0.0343857	8.662	-27.348	2.17647	0.130748	3.27162	1.35577	1.76138	27.4198	107.665	3.60979	6.29062	4.18819	0.672359	0.00171803	0.15858	34.5475	0.000884878	0.0949717	3.12623
B	Dromogomphus	a_Burrower	0.0263143	9.08	-27.52	2.29941	0.118146	2.96275	1.52433	1.55047	34.4527	124.678	3.37597	5.22665	6.30351	1.1493	0.00171803	0.169314	19.5072	0.000884878	9.64321e-05	4.00857
B	Dromogomphus	a_Burrower	0.024225	8.926	-27.266	2.25412	0.137898	2.61276	1.22197	1.57388	33.6666	120.966	3.11159	7.95215	7.20233	0.787218	0.00171803	0.141753	18.1739	0.000884878	9.64321e-05	3.91626
B	Dromogomphus	a_Burrower	0.22505	8.601	-26.924	2.15853	0.000248259	3.60604	1.54495	1.97387	26.9861	95.7039	6.16068	8.13262	4.60219	1.1259	0.00111402	0.000248377	40.3837	0.000374918	0.000260513	2.08653
B	Dromogomphus	a_Burrower	0.1836	8.777	-27.907	2.21029	0.14818	2.64681	1.01324	1.81752	20.1236	89.5367	8.73851	13.6272	3.02396	1.23998	0.00171803	0.141406	21.0865	0.000884878	9.64321e-05	1.53441
B	Stylurus	a_Burrower	0.013675	8.67	-27.271	2.17882	7.56726e-05	1.38218	0.723674	1.05187	27.2268	132.479	3.08433	5.33957	2.82848	0.679691	0.00171803	0.107916	11.6454	0.000884878	9.64321e-05	2.77152
B	Stylurus	a_Burrower	0.02645	7.831	-27.64	1.93206	7.56726e-05	1.34866	0.708796	1.06004	25.871	131.11	4.18247	4.94358	3.31557	0.348017	0.00171803	0.104349	13.094	0.000884878	9.64321e-05	1.99236
B	Stylurus	a_Burrower	0.0263143	8.556	-27.492	2.14529	7.56726e-05	1.18491	0.529376	0.843961	22.194	125.59	3.26066	6.95875	2.17202	0.285512	0.00171803	9.15954e-05	10.7481	0.000884878	9.64321e-05	1.61517
B	Gomphus	a_Burrower	0.0107417	9.604	-28.059	2.45353	0.100924	2.37982	0.857678	1.47996	40.781	109.559	1.45648	5.09227	4.89065	0.940699	0.00171803	0.135087	18.7639	0.000884878	9.64321e-05	2.30247
B	Gomphus	a_Burrower	0.0102087	9.367	-27.373	2.38382	0.0977054	2.50195	0.851066	1.72352	42.2461	113.475	1.70379	4.61281	5.33017	1.25342	0.00171803	0.128339	30.3808	0.000884878	9.64321e-05	2.60613
B	Gomphus	a_Burrower	0.00951739	9.42	-27.396	2.39941	0.139202	2.64889	0.970845	1.30811	38.5346	107.654	1.66388	4.83108	4.87116	0.956855	0.00171803	0.136551	19.7927	0.000884878	9.64321e-05	2.63892
B	Gomphus	a_Burrower	0.02294	9.249	-27.667	2.34912	0.225057	5.88118	1.13727	1.70942	34.4998	96.5946	3.90408	5.90158	4.93598	0.899477	0.00171803	0.14782	36.5834	0.000884878	0.124373	2.38392
B	Gomphus	a_Burrower	0.0439714	9.375	-27.489	2.38618	0.362824	8.30433	1.65899	2.9663	34.5992	105.016	6.77507	8.15937	6.12891	0.722082	0.00171803	0.186597	66.8813	0.000884878	0.242484	2.63049
B	Hagenius	b_sprawler	0.056	8.569	-28.397	2.14912	0.302405	6.40797	0.968283	8.02528	48.0167	116.92	2.68425	3.25504	7.94406	0.674289	0.00171803	0.11636	111.893	0.000884878	0.194732	1.37092
B	Hagenius	b_sprawler	0.070025	8.475	-27.082	2.12147	0.100802	2.46434	0.613057	2.5939	45.4803	94.3735	1.18491	3.77024	5.47277	0.804087	0.00171803	0.111706	46.0715	0.900004	0.112632	1.28517
B	Hagenius	b_sprawler	0.06646	9.664	-27.532	2.47118	0.000248259	3.02566	0.762797	3.34338	52.7356	100.767	1.11679	3.44161	8.11143	0.875946	0.00111402	0.000248377	65.6917	0.000374918	0.000260513	1.58491
B	Macromia	b_sprawler	0.00604	9.903	-27.931	2.54147	0.37114	4.47089	1.39314	7.81104	50.327	91.5294	1.6237	3.5557	11.0744	1.15311	0.00171803	0.159985	73.9897	0.000884878	0.170448	3.97311
B	Macromia	b_sprawler	0.0185167	8.915	-27.68	2.25088	0.325624	4.45335	1.2779	11.7982	46.4022	90.7642	2.20433	3.26895	11.4319	1.10166	0.00171803	0.145493	73.3859	0.000884878	0.137282	2.20402
B	Macromia	b_sprawler	0.0280429	9.163	-27.483	2.32382	0.383835	5.17633	1.5679	8.6713	40.8903	78.3821	2.37827	3.87131	11.1851	1.10706	0.00345955	0.202776	88.8804	0.00083453	0.000331167	2.59956
B	Macromia	b_sprawler	0.0597667	8.26	-28.067	2.05824	0.000248259	4.25427	0.866411	4.86872	49.2036	78.7457	2.55707	4.48273	11.4693	1.0233	0.00111402	0.000248377	87.4154	0.000374918	0.000260513	1.78025
B	Macromia	b_sprawler	0.2057	9.709	-27.811	2.48441	0.596213	9.46425	1.71265	23.1495	58.6052	100.995	4.84535	7.77309	15.38	1.21936	0.00111402	0.000248377	214.872	0.000374918	0.000260513	1.72743
B	Macromia	b_sprawler	0.107667	9.524	-28.035	2.43	0.000248259	3.96622	1.13397	4.37253	51.4051	79.2522	2.6763	2.87747	11.8172	0.914602	0.00111402	0.000248377	58.1176	0.000374918	0.000260513	1.74531
B	Macromia	b_sprawler	0.111867	9.098	-27.349	2.30471	0.000248259	3.7737	1.01644	4.05173	55.3116	83.6515	2.27283	4.74873	11.8095	0.901677	0.00111402	0.000248377	60.3748	0.000374918	0.000260513	1.69977
B	Macromia	b_sprawler	0.25475	9.56	-27.478	2.44059	0.65196	9.85025	1.16746	19.2963	52.6034	87.4185	6.67329	6.36594	13.7781	0.961231	0.00111402	0.000248377	258.162	0.000374918	0.000260513	1.50916
B	Macromia	b_sprawler	0.17925	9.133	-27.418	2.315	0.000248259	3.72457	0.902059	9.91909	55.3896	79.4878	2.13289	5.23583	11.0037	0.894595	0.00111402	0.000248377	104.174	0.000374918	0.000260513	2.39502
B	Epitheca	c_climber_sprawler	0.00695	9.719	-27.265	2.48735	0.330422	4.2463	1.26226	9.60336	47.1	93.0622	1.56347	4.39807	7.19905	1.16814	0.00171803	0.144638	66.5146	0.000884878	0.168022	2.70973
B	Epitheca	c_climber_sprawler	0.0209923	8.988	-27.409	2.27235	0.371521	3.90505	1.13103	7.7555	43.0004	91.8831	1.70179	4.01993	6.88007	1.02071	0.00171803	0.153545	68.5511	0.000884878	0.161631	2.00551
B	Epitheca	c_climber_sprawler	0.0223286	8.866	-28.209	2.23647	0.360068	4.5571	1.23665	10.8248	43.0028	96.7256	1.86053	3.71978	6.50719	1.31275	0.00171803	0.161945	94.6916	0.000884878	0.202763	2.28963
B	Epitheca	c_climber_sprawler	0.01742	8.957	-27.782	2.26324	0.309936	3.19273	1.06621	5.71462	41.8161	89.9054	1.58346	4.69892	6.60218	1.16121	0.00171803	0.132378	57.0156	0.000884878	0.118067	3.22734
B	Epitheca	c_climber_sprawler	0.0250231	9.45	-28.38	2.40824	0.356152	3.58056	0.963613	8.68743	41.1518	78.5277	1.27793	3.22177	5.70704	0.850494	0.00171803	0.125154	59.5405	0.000884878	0.164363	2.16644
B	Epitheca	c_climber_sprawler	0.05186	8.794	-28.582	2.21529	0.000248259	5.11987	1.21293	12.4874	47.6161	88.4443	2.2917	4.46232	7.58613	1.17409	0.00111402	0.000248377	135.914	0.000374918	0.000260513	2.05351
B	Epitheca	c_climber_sprawler	0.05245	8.603	-28.101	2.15912	0.000248259	7.42075	1.57422	19.303	55.4672	101.088	2.83459	4.61631	9.37964	1.4211	0.00111402	0.000248377	184.286	0.000374918	0.000260513	2.7876
B	Epitheca	c_climber_sprawler	0.04598	8.828	-27.747	2.22529	0.000248259	5.98553	1.39761	16.2176	51.2404	100.507	2.11816	4.84667	9.14274	1.16379	0.00111402	0.000248377	190.292	0.000374918	0.000260513	2.00844
B	Epitheca	c_climber_sprawler	0.05373	8.933	-28.111	2.25618	0.000248259	4.56535	1.11274	13.8349	56.8368	88.0091	1.95341	4.91082	6.91325	1.28671	0.00111402	0.000248377	113.601	0.000374918	0.000260513	1.8259
B	Epitheca	c_climber_sprawler	0.05502	9.172	-28.074	2.32647	0.52023	5.34018	1.20766	13.9989	47.4789	87.9587	1.94179	5.6225	6.83339	1.21399	0.00111402	0.000248377	138.204	0.000374918	0.000260513	2.61444
B	Epitheca	c_climber_sprawler	0.05195	9.331	-28.319	2.37324	0.341724	4.73441	1.12137	18.4223	45.2922	87.8383	1.97585	5.14192	7.52361	1.24254	0.00171803	0.129507	84.6189	0.000884878	0.207347	1.83447
B	Epitheca	c_climber_sprawler	0.108	7.697	-28.25	1.89265	0.585099	9.10092	1.92838	26.5648	56.3948	104.677	2.67382	3.84279	7.63086	0.953236	0.00171803	0.242599	171.721	0.000884878	0.744459	2.04808
B	Boyeria	d_climber	0.0362909	9.405	-28.498	2.395	0.171249	3.29763	1.05184	3.53708	16.6053	75.4502	1.49735	4.42912	2.89991	1.03969	0.00345955	0.20204	64.1016	0.00083453	0.000331167	1.40917
B	Boyeria	d_climber	0.0697333	9.024	-28.627	2.28294	0.000248259	2.38948	0.716942	2.99091	23.6337	86.8833	1.67363	4.76218	2.96023	0.000325592	0.00111402	0.000248377	43.7948	0.000374918	0.000260513	1.21298
B	Boyeria	d_climber	0.0589667	9.126	-28.977	2.31294	0.000248259	1.755	0.000280786	1.77493	25.9897	83.2862	1.23604	3.90188	2.0317	0.915997	0.00111402	0.000248377	35.0179	0.000374918	0.000260513	1.12483
B	Boyeria	d_climber	0.07015	8.745	-28.714	2.20088	0.000248259	2.28946	0.000280786	2.93779	23.9814	85.1756	1.56228	5.23371	2.09573	0.74	0.00111402	0.000248377	49.5211	0.000374918	0.000260513	1.16164
B	Boyeria	d_climber	0.06375	8.422	-28.797	2.10588	0.000248259	1.64845	0.000280786	1.72694	20.1065	81.4223	1.57924	5.06633	1.65806	0.831872	0.00111402	0.000248377	28.0678	0.000374918	0.000260513	1.02406
B	Boyeria	d_climber	0.06265	9.85	-28.001	2.52588	0.000248259	2.19416	0.566558	2.44073	24.9901	78.8723	1.49843	4.01464	2.20335	0.92076	0.00111402	0.000248377	54.2331	0.000374918	0.000260513	1.39088
B	Boyeria	d_climber	0.09695	9.74	-28.422	2.49353	0.000248259	1.21473	0.000280786	1.47046	25.11	74.7164	1.06452	3.99317	1.79757	0.000325592	0.00111402	0.000248377	16.6576	0.000374918	0.000260513	1.60626
B	Boyeria	d_climber	0.095925	9.969	-28.578	2.56088	0.000248259	1.27336	0.000280786	1.83525	21.9291	70.133	1.35957	3.52255	1.80612	0.668419	0.00111402	0.000248377	25.2676	0.000374918	0.000260513	1.11061
B	Boyeria	d_climber	0.098825	9.674	-28.774	2.47412	7.56726e-05	1.28933	0.443496	1.86195	21.0372	74.3044	1.4636	4.4774	1.68181	0.834604	0.00171803	0.198922	22.8467	0.000884878	0.113666	0.814329
B	Boyeria	d_climber	0.10905	9.625	-28.583	2.45971	0.000209609	1.24459	0.46881	1.40042	16.1597	57.1863	1.19316	3.48739	1.32835	0.778033	0.00345955	0.237307	24.2133	0.00083453	0.000331167	0.830585
B	Boyeria	d_climber	0.092775	10.005	-28.728	2.57147	0.000209609	1.33695	0.51196	1.64898	17.6695	63.1268	1.1919	2.60285	2.23072	0.368366	0.00345955	0.212775	25.5898	0.00083453	0.000331167	0.881442
